# Supplementary material for: Integrated analysis of M2 macrophage-related gene prognostic model and single-cell sequence to predict immunotherapy response in lung adenocarcinoma
Source: Front Genet. 2025 Feb 3;16:1519677. doi: 10.3389/fgene.2025.1519677 (PMC11830816; doi:10.3389/fgene.2025.1519677)
Supplement: Supplementary file 7 [file Table1.xls]

gene
IFNAR1
RNF125
RNASE7
BCL2
AIRE
RASGRP1
CSF2RB
RAC2
LGALS2
FGFR3
CARD11
APOBEC3F
AGR2
B2M
NLRC3
GZMM
TLR10
TLR6
PTK2B
CD27
CD4
CLEC4D
AICDA
KLRG1
C9
KLRD1
KLRC2
CDKN1B
DLK1
TRAF3
NCF1
CSK
SCAMP5
CD19
CCR4
PSTPIP1
ITPR2
CD180
CORO1A
ISG20
CCR2
CYLD
NLRC5
TIFA
SAA1
PIK3CG
CAMK4
ADAD1
IL2
IL21
ERBB3
IRF1
PLCG2
HAMP
CD22
TLR7
IRF8
IFNG
CYBA
UBE2L6
JAK2
FRS2
PDCD1LG2
CCR7
TRAT1
PRKCQ
GATA3
IFNA1
OPTN
ITK
IRF4
IL12B
SERPINB9
CD8A
CD37
WAS
SLC15A4
SIGLEC10
BIRC3
BIRC2
BTN3A1
BTN3A3
RHBDF2
CXCR4
ARHGAP15
CD3G
IL2RG
UBE2D1
WIPF1
FLI1
CXCR3
STAT1
MMP9
CD28
CTLA4
BTK
NFATC2
AKNA
ZBP1
TRAF1
INPP5D
PDCD1
SH2D1A
TREML2
PIK3CD
RUNX3
FYN
LCK
IL22RA2
CCR6
DHCR24
PRKACB
GBP2
CD53
TRIM45
CD1D
AIM2
APCS
SLAMF6
SLAMF7
LY9
CD247
PTPRC
CR2
UBD
LAT
APOBEC3C
APOBEC3G
TLR9
CCL5
IKBKE
CD8B
EED
CLDN4
IL7R
BACH2
FASLG
VCAM1
TNFSF4
CCL21
CCL25
XCL2
CDH1
PTGDR
TXK
CD79A
CD79B
BLNK
CXCL13
SAA2
SEMA4D
LTB4R2
PLXNB1
BMP1
CD70
CMTM8
IGF2
IL16
LTB
PNOC
TNFSF13B
ANGPTL6
CRLF3
ESR2
FLT3
IL10RA
IL21R
SSTR2
TNFRSF13B
TNFRSF13C
TNFRSF17
TNFRSF8
KLRC1
KLRC3
ITGAL
NCR1
NCR3
ZAP70
ICOS
CBLB
